# Supplementary material for: HIV proviral genetic diversity, compartmentalization and inferred dynamics in lung and blood during long-term suppressive antiretroviral therapy
Source: PLoS Pathog. 2022 Nov 4;18(11):e1010613. doi: 10.1371/journal.ppat.1010613 (PMC9668181; doi:10.1371/journal.ppat.1010613)
Supplement: S1 Data — Data values used to generate the graphs shown in Figs 1A and 1B, 2B and 2D, 3B and 3D, 4B and 4D, 5B and 5C, 6C and 6D, 7C and 7D, S1B and S1D, and S2B (each graph’s source data is on a separate tab). (XLSX) [file ppat.1010613.s011.xlsx]

## Sheet: Fig 1A
	Number of distinct sequences (blood and lung) per participant
Total number of sequences	1	2	3	4	5	6	7	8	9	Values to generate x=y diagonal
0	0	0	0	0	0	0	0	0	0	0
1	1	1	1	1	1	1	1	1	1	1
2	2	2	2	1	2	1	2	1	2	2
3	3	3	3	1	3	2	3	1	3	3
4	4	3	4	1	4	2	4	1	4	4
5	5	3	5	1	5	2	5	1	5	5
6	6	3	6	2	6	3	6	1	6	6
7	7	3	7	2	7	4	7	1	7	7
8	8	3	8	2	7	4	8	1	7	8
9	9	4	9	2	7	5	9	1	8	9
10	10	4	10	2	7	5	9	1	9	10
11	11	4	11	2	7	6	10	1	10	11
12	12	4	11	2	8	7	10	1	10	12
13	13	4	12	2	8	8	11	1	11	13
14	14	4	13	3	8	9	12	2	12	14
15	15	4	14	3	8	10	13	3	12	15
16	16	4	14	3	8	10	14	4	13	16
17	17	5	15	3	8	11	15	5	13	17
18	18	6	15	3	9	12	16	6	14	18
19	19	6	16	4	10	12	16	7	15	19
20	20	6	17	4	10	13	16	8	16	20
21	21	6	18	4	11	13	16	9	17	21
22	22	6	19	4	12	14	17	10	17	22
23	23	6	19	4	12	15	18	11	18	23
24	24	7	20	4	12	15	19	12	19	24
25	25	8	20	5	12	15	20	12	20	25
26	26	9	21	5	13	16	21	13	21	26
27	27	10	21	6	13	16	22	14	22	27
28	28	11	21	6	13	16	23	15	23	28
29	29	12	22	6	14	17	24	15	24	29
30	30	12	23	6	15	17	24	16	24	30
31	31	13	24	6	16	17	25	17	25	31
32	32	14	25	6	16	17	26	18	25	32
33	33	15	26	6	17	17	27	18	25	33
34	34	16	27	7	18	17	27	19	26	34
35	35	17	28	7	18	17	28	20	27	35
36	36	18	28	7	19	18	29	21	28	36
37	37	19	29	7	19	18	30	22	28	37
38	38	20	30	7	20	18	31	23	28	38
39	39	21	30	7	20	18	32	24	28	39
40	39	22	31	7	20	18	33	25	29	40
41	39	23	32	7	20	18	34	26	30	41
42	40	24	33	7	20	18	35	27	31	42
43	41	25	34	8	21	18	36	28	32	43
44	42	26	35	9	21	18	36	29	33	44
45	43	27	36	9	21	18	37	30	34	45
46	44	27	37	10	22	19	38	31	35	46
47	44	28	38	10	23	20	39	32	36	47
48	45	28	39	10	23	21	40	33	37	48
49	45	29	40	11	23	22	40	34	38	49
50	46	30	41	12	23	23	41	35	39	50
51	46	30	42	13	24	24	42	36	39	51
52	47	31	42	14	24	25	43	37	40	52
53	47	32	43	14	25	26	44	38	41	53
54	48	33	44	14	25	26	45	39	41	54
55	49	34	45	15	25	27	46	40	41	55
56	50	35	46	16	25	28	47	41	42	56
57	51	36	46	17	26	29	48	42	42	57
58	52	37	47	17	27	30	49	43	43	58
59	53	37	48	18	27	31	50	44	44	59
60	54	37	49	19	27	32	51	45	44	60
61	55	38	50	20	28	32	51	46	45	61
62	56	39	50	21	29	33	52	47	46	62
63	56	40	51	21	29	34	52	48	47	63
64	57	41	52	21	29	35	53	49		64
65	58	42	53	22	30	35	53	50		65
66	59	43	54	22	30	36	54	51		66
67	59	44	55	23	30	36	54	52		67
68	60	45	56	24	31	37	54	53		68
69	60	46	57	25	32	37	54	54		69
70	60	47	58	26	32	38	55	55		70
71	61	48	59	27	33	39	55	55		71
72	61	49	60	27	33	39	55	56		72
73	62	50	61	28	33	39	55	57		73
74	63	50	61	29	34	39	55	58		74
75	64	51	62	30	34	40	56	59		75
76	64	51	63	30	35	40	56	60		76
77	65	52	64	30	36	40	57	60		77
78	65	53	64	31	36	40	58			78
79	66	54	65	32	36	40	58			79
80	67	55	65	33	37	40	59			80
81	68	55	66	34	38	41	60			81
82	69	56		35	38	42	61			82
83	70	57		36	38	42	61			83
84	70	57		36	38	42				84
85	71	58		36	39	42				85
86	71	59		37	40	43				86
87	72	60		38	40	44				87
88	73	61		38	41	45				88
89	74	61		38	41	46				89
90	75	62		39	41	47				90
91	75	63		40	41	47				91
92	76			40	41	47				92
93	77			41	41	47				93
94	78			42	41	47				94
95	79			42	41	47				95
96	80			43	41	48				96
97	81			44	41	48				97
98	82			44		49				98
99	83			45		49				99
100	84			46		49				100
101	84			46		49				101
102	85			46		49				102
103	85			47		49				103
104	85			48		49				104
105	86			49		50				105
106	86			50		51				106
107	87			51		51				107
108	88			52		52				108
109	89			53		53				109
110	90			53		53				110
111	91			54		53				111
112	92			55		53				112
113	92			55		54				113
114	93			56		54				114
115	93			57		54				115
116	93			58		54				116
117	93			59		54				117
118				60		54				118
119				60		54				119
120				60		54				120
121						55				121
122						55				122
123						55				123
124						55				124
125						56				125
126						56				126
127						56				127
128						56				128
129						57				129
130						57				130
131						58				131
132						59				132
133						60				133
134						60				134
135						60				135
136						60				136
137						60				137
138						61				138
139						62				139
140						62				140
141						63				141
142						63				142
143						64				143
144						65				144
145						66				145
146						67				146
147						67				147
148						68				148
149						69				149
150						69				150
151						69				151
152						69				152
153						70				153
154						70				154
155						70				155
156						70				156
157						70				157
158						70				158
159						70				159
160						71				160
161						71				161
162						71				162
163						72				163
164						72				164
165						72				165
166						73				166
167						74				167
168						74				168
169						74				169

## Sheet: Fig 1B
	% distinct sequences
Participant	Blood	Lung
1	74	100
2	83	43
3	80	100
4	68	17
5	38	100
6	44	42
7	72	100
8	92	14
9	73	88

## Sheet: Fig 2B
Participant 2
	AMOVA Distinct	AMOVA Overall	KST Distinct	KST Overall	SM Distinct	SM Overall	CC Distinct	CC Overall
Lower HPD					0.04	0.009	0	0
Mean p-value	0.016	0	0.07	0	0.1697	0.046	0.03401	0.03783
Upper HPD					0.264	0.076	0.132	0.142

## Sheet: Fig 2D
Participant 6
	AMOVA Distinct	AMOVA Overall	KST Distinct	KST Overall	SM Distinct	SM Overall	CC Distinct	CC Overall
Lower HPD					0.056	0	0	0
Mean p-value	0.011	0	0.024	0	0.3701	0	0.03966	0
Upper HPD					0.813	0	0.134	0

## Sheet: Fig 3B
Participant 4
	AMOVA Distinct	AMOVA Overall	KST Distinct	KST Overall	SM Distinct	SM Overall	CC Distinct	CC Overall
Lower HPD					0.999	0	0	0
Mean p-value	0.4635	0	0.373	0.974	0.999	0	0.09889	0.01222
Upper HPD					0.999	0	0.273	0.046

## Sheet: Fig 3D
Participant 8
	AMOVA Distinct	AMOVA Overall	KST Distinct	KST Overall	SM Distinct	SM Overall	CC Distinct	CC Overall
Lower HPD					0.999	0	0.001	0
Mean p-value	0.4296	0	0.557	0.002	0.999	0	0.050954	0.0027828
Upper HPD					0.999	0	0.142	0.009

## Sheet: Fig 4B
Participant 1
	AMOVA Distinct	AMOVA Overall	KST Distinct	KST Overall	SM Distinct	SM Overall	CC Distinct	CC Overall
Lower HPD					0.092	0.005	0.206	0.594
Mean p-value	0.1638	0.2767	0.979	0.973	0.5078	0.2049	0.6206	0.8799
Upper HPD					0.814	0.442	1	1

## Sheet: Fig 4D
Participant 9
	AMOVA Distinct	AMOVA Overall	KST Distinct	KST Overall	SM Distinct	SM Overall	CC Distinct	CC Overall
Lower HPD					0.999	0.17	0.003	0.005
Mean p-value	0.778	0.7313	0.9061	0.475	0.999	0.8985	0.2363	0.3874
Upper HPD					0.999	0.999	0.577	0.8

## Sheet: Fig 5B
Participant	Grand mean patristic distance: Lung (distinct sequences)	Grand mean patristic distance: Blood (distinct sequences)
1	0.0498788	0.0598431
2	0.0556583	0.0497616
3	0.0658923	0.0785854
4	0.0313987	0.0395497
5	0.0170786	0.0215218
6	0.039626	0.0410123
7	0.0274355	0.0343063
8	0.0431342	0.0460181
9	0.010879	0.0124737

## Sheet: Fig 5C
Participant	Mean phylogenetic diversity: Lung (distinct sequences)	Mean phylogenetic diversity: Blood (distinct sequences)
1	0.358478	0.593614
2	0.195968	0.46081
3	0.176095	0.910946
4	0.112427	0.418478
5	0.0541821	0.163036
6	0.154212	0.368587
7	0.0710764	0.388653
8	0.08627	0.508
9	0.0383266	0.110589

[truncated: 7 more sheets: Fig 6C, Fig 6D, Fig 7C, Fig 7D, S1 Fig B, S1 Fig D, S2 Fig B]
